# Supplementary material for: Predicting the Potential Impact of Emergency on Global Grain Security: A Case of the Russia–Ukraine Conflict
Source: Foods. 2023 Jun 30;12(13):2557. doi: 10.3390/foods12132557 (PMC10341088; doi:10.3390/foods12132557)
Supplement: Supplementary file 1 [file foods-12-02557-s001.zip]

Archive with 1 entries (1 files):
- foods-2437043-supplementary.xlsx
