# Supplementary material for: Predicting the Potential Impact of Emergency on Global Grain Security: A Case of the Russia–Ukraine Conflict
Source: Foods. 2023 Jun 30;12(13):2557. doi: 10.3390/foods12132557 (PMC10341088; doi:10.3390/foods12132557)
Supplement: Supplementary file 1 [file foods-12-02557-s001.zip › foods-2437043-supplementary.xlsx]

## Sheet: standardized data
year	Gross per capita production index number	Cereal yield (hg/ha)	Gross domestic product per capita ($)	The agriculture orientation index for government expenditures	Percentage of arable land equipped for irrigation (%)	Rail line density (%)	Urban absorption capacity	Per capita food production value variability (thousand int$)	Food loss (tonnes)	Cereal import dependency ratio (%)	Value of food imports in total merchandise exports (%)	The FAO cereal price index	Food price inflation	Corruption
2000-2002	0	0	0	0.692887	0	0.5	0.598325	0.570815	1	0.192308	0.5	1	0.880054	0.285714
2001-2003	0.0242604	0.0103261	0	0.474965	0.148148	0.5	0.433985	0.484979	0.999143	0.192308	0.5	0.967947	0.916442	0.285714
2002-2004	0.0976331	0.0940234	0	0.160484	0.222222	0.5	0.673961	0.356223	0.999931	0.192308	0.5	0.919088	0.919137	0.285714
2003-2005	0.177515	0.149246	0	0.197291	0.296296	0.5	0.846495	0.214592	0.990979	0.230769	0.5	0.898319	0.921833	0.285714
2004-2006	0.249704	0.221499	0	0.314405	0.37037	0	0.985708	0.32618	0.959726	0.230769	1	0.85114	0.929919	0.428571
2005-2007	0.301775	0.219671	0	0.316294	0.444444	0	1	0.484979	0.927476	0.230769	1	0.703481	0.87062	0.428571
2006-2008	0.394675	0.310885	0	0.212483	0.481481	0	0.809914	0.686695	0.853005	0.192308	1	0.396158	0.605121	0.571429
2007-2009	0.467456	0.394955	0	0.0289347	0.555556	0.5	0.228577	0.626609	0.797539	0.269231	0.5	0.292077	0.621294	0.571429
2008-2010	0.528994	0.453665	0	0.0738933	0.62963	0.5	0.244704	0.55794	0.737591	0.115385	0.5	0.265666	0.722372	0.714286
2009-2011	0.579882	0.493584	0	0	0.666667	0.5	0.399409	0.369099	0.712049	0	0.5	0.247299	0.84097	0.428571
2010-2012	0.634911	0.513865	0.20717	0.0393257	0.703704	0.5	0.827407	0.313305	0.661708	0.230769	0.5	0.0864346	0.780323	0.285714
2011-2013	0.730769	0.606026	0.430244	0.0422271	0.740741	0.5	0.66418	0.0987124	0.599768	0.692308	0.5	0	0.750674	0
2012-2014	0.802367	0.685593	0.671856	0.0949451	0.814815	0.5	0.636994	0.0686695	0.415808	1	0.5	0.105642	0.857143	0
2013-2015	0.883432	0.788894	0.725467	0.267019	0.851852	0.5	0.685308	0	0.245931	0.615385	0.5	0.271669	0.90027	0.142857
2014-2016	0.910651	0.850584	0.781933	0.416849	0.888889	1	0.691454	0.128755	0.0856919	0.692308	0	0.434934	0.958221	0.428571
2015-2017	0.951479	0.91031	0.843908	0.613801	0.962963	1	0.739882	0.111588	0.0336048	0.730769	0	0.534214	1	0.857143
2016-2018	0.984024	0.942407	0.910606	0.769428	0.962963	1	0.782367	0.412017	0.00909618	0.730769	0	0.514526	0.997305	1
2017-2019	1	0.979041	0.976067	0.943062	1	1	0.78507	0.699571	0	0.5	0	0.481393	0.889488	1
2018-2020	0.992308	0.980836	0.97545	1	1	1	0	0.987124	0	0.5	0	0.432893	0.703504	0.857143
2019-2021	0.985207	1	1	0.900274	1	1	0.394306	1	0	0.5	0	0.311285	0.509434	0.714286

## Sheet: index Weight value
Second-layer indicator	Weight of the AHP method (%)	Weight of the CRITIC weighting method (%)	Weight of the integrated weighting method (%)
Gross per capita production index number	4.68	6.79	4.7
Cereal yield	4.68	6.52	4.5
Cereal import dependency ratio	4.68	5.44	3.8
Food loss	5.28	13.59	10.7
Gross domestic product per capita	7.41	7.62	8.4
Per capita food production value variability	4.68	6.91	4.8
The agriculture orientation index for government expenditures	4.68	6.13	4.3
Value of food imports in total merchandise exports	4.68	10.77	7.5
The FAO cereal price index	20.86	8.02	24.9
Food price inflation	20.86	3.22	10
Percentage of arable land equipped for irrigation	5.89	6.05	5.3
Rail line density	3.3	6.51	3.2
Corruption	4.17	5.92	3.7
Urban absorption capacity	4.17	6.5	4

## Sheet: GSCI historical value
year	without the R-U conflict	with the R-U conflict
2001-2003	0.58221	0.58221
2002-2004	0.571638	0.571638
2003-2005	0.579181	0.579181
2004-2006	0.618374	0.618374
2005-2007	0.586784	0.586784
2006-2008	0.487489	0.487489
2007-2009	0.415508	0.415508
2008-2010	0.420839	0.420839
2009-2011	0.410681	0.410681
2010-2012	0.401825	0.401825
2011-2013	0.390317	0.390317
2012-2014	0.450328	0.450328
2013-2015	0.48959	0.48959
2014-2016	0.534531	0.534531
2015-2017	0.598515	0.598515
2016-2018	0.627449	0.627449
2017-2019	0.629959	0.629959
2018-2020	0.578198	0.578198
2019-2021	0.538065	0.538065
2020-2022		0.418848

## Sheet: GSCI future prediction
year	without the R-U conflict	with the R-U conflict
2020-2022	0.507213
2021-2023	0.489827	0.371933
2022-2024	0.485441	0.355767
2023-2025	0.49064	0.372794
2024-2026	0.500893	0.417616
2025-2027	0.512015	0.478596
2026-2028	0.52105	0.540831
2027-2029	0.526557	0.589771
2028-2030	0.528429	0.614585
